# Supplementary material for: Tightening Up the Control of Treadmill Walking: Effects of Maneuverability Range and Acoustic Pacing on Stride-to-Stride Fluctuations
Source: Front Physiol. 2019 Mar 22;10:257. doi: 10.3389/fphys.2019.00257 (PMC6440225; doi:10.3389/fphys.2019.00257)
Supplement: Data Sheet 1 — Zip file containing acquired data (i.e., stride-speed, stride-time and stride-length series) and processed data (i.e., the eight outcome measures listed in Table 1) for 24 participants in six conditions. [file Data_Sheet_1.ZIP]

Archive with 3 entries (3 files):
- SupplementaryFile_data/rawdataRoerdinketal_FrontiersPhysiol_2018.mat
- SupplementaryFile_data/Readme.pdf
- SupplementaryFile_data/statsdataRoerdinketal_FrontiersPhysiol_2018.mat
